# Supplementary material for: High-Throughput Sequencing Reveals That Rotundine Inhibits Colorectal Cancer by Regulating Prognosis-Related Genes
Source: J Pers Med. 2023 Mar 20;13(3):550. doi: 10.3390/jpm13030550 (PMC10052610; doi:10.3390/jpm13030550)
Supplement: Supplementary file 1 [file jpm-13-00550-s001.zip › Table S1.xlsx]

## Sheet: Table S1
385 differentially expressed genes (DEGs) obtained by high-throughput sequencing
Gene ID	Gene Symbol	Type	log2 (Rotundine / control)	FDR (Rotundine / control)
100128071	FAM229A	mRNA	-1.58496	0.00946658
100130086	HSFX2	mRNA	9.80735	0.0106944
100133315	LOC100133315	mRNA	-1.16993	0.0190526
100302652	GPR75-ASB3	mRNA	-11.3729	1.41e-07
100310812	SPDYE2B	mRNA	-1.0294	3.72e-06
100381270	ZBED6	mRNA	-1.62986	1.49e-27
100462977	MTRNR2L1	mRNA	2.99789	0
100462981	MTRNR2L2	mRNA	1.98453	0
100462983	MTRNR2L3	mRNA	3.3409	5.17e-41
100463482	MTRNR2L6	mRNA	3.13164	0
100463486	MTRNR2L8	mRNA	2.31186	0
100463487	MTRNR2L9	mRNA	2.67607	0
100463488	MTRNR2L10	mRNA	3.01593	7.15e-50
100526760	ABHD14A-ACY1	mRNA	9.26913	0.0371956
100527943	TGIF2-RAB5IF	mRNA	-9.65284	0.0125601
100528030	POC1B-GALNT4	mRNA	-1.59568	4.79e-09
100528032	KLRC4-KLRK1	mRNA	-10.6119	0.000163
100528062	ARMCX5-GPRASP2	mRNA	-1.34086	2.21e-05
100529097	RPL36A-HNRNPH2	mRNA	1.74548	2.57e-28
100529215	ZNF559-ZNF177	mRNA	-10.6909	8.66e-05
100529241	HSPE1-MOB4	mRNA	-1.2568	0.0345818
100529251	CKLF-CMTM1	mRNA	1.51425	0.0221323
100529257	SYNJ2BP-COX16	mRNA	3.32518	0.00028
100532736	MICOS10-NBL1	mRNA	-1.60666	0.00293673
100533105	C8orf44-SGK3	mRNA	1.13366	6.98e-12
100533467	BIVM-ERCC5	mRNA	-10.611	0.000163
100533496	TVP23C-CDRT4	mRNA	-1.32399	1.77e-11
100534012	TNFAIP8L2-SCNM1	mRNA	-9.97298	0.00367843
100534592	URGCP-MRPS24	mRNA	4.02619	0.00569519
100652777	LOC100652777	mRNA	-10.1674	0.00198126
100861412	FSBP	mRNA	11.8182	1.05e-10
101059918	GOLGA8R	mRNA	9.87191	0.00569404
101060351	TBC1D3K	mRNA	-1.07783	0.00186037
10110	SGK2	mRNA	-1.07276	0.00337518
10154	PLXNC1	mRNA	-1.05988	0.018845
10245	TIMM17B	mRNA	1.654	1.57e-09
102723553	SMIM11B	mRNA	1.62388	9.19e-10
102723728	LOC102723728	mRNA	1.50431	4.15e-110
102723996	LOC102723996	mRNA	-1.1926	2.31e-05
102724200	LOC102724200	mRNA	1.25709	1.86e-18
102800317	TPTEP2-CSNK1E	mRNA	-1.56247	0.00164391
10326	SIRPB1	mRNA	-2.21742	0.0058361
10333	TLR6	mRNA	-1.17258	1.51e-06
10346	TRIM22	mRNA	1.16046	0.0107936
10397	NDRG1	mRNA	-1.10856	0
10439	OLFM1	mRNA	-1.455	4.21e-16
105373057	LOC105373057	mRNA	-2.11548	0.036476
105374103	LOC105374103	mRNA	-1.10581	0.00403106
10577	NPC2	mRNA	1	9.32e-131
10747	MASP2	mRNA	-1.32193	0.0184449
10763	NES	mRNA	-1.15078	7.71e-35
10780	ZNF234	mRNA	-1.09954	0.0475754
107984025	LOC107984025	mRNA	-1.848	0.0210321
107984512	LOC107984512	mRNA	-2.58496	0.0225739
107984638	LOC107984638	mRNA	-1.23334	4.09e-05
107985678	LOC107985678	mRNA	-2.41504	0.00905569
109504726	ERV3-1-ZNF117	mRNA	1.6867	4.45e-10
11010	GLIPR1	mRNA	-1.15204	5.81e-05
11045	UPK1A	mRNA	-2.26303	0.00147844
110599588	ASDURF	mRNA	-1.25772	0.0220885
11067	DEPP1	mRNA	-1.52203	1.57e-32
1113	CHGA	mRNA	-9.22882	0.0420659
112268052	LOC112268052	mRNA	-1.03664	0.00288205
112268076	LOC112268076	mRNA	-1.04182	0.0392045
112268437	LOC112268437	mRNA	-1.65761	9.99e-06
112476	PRRT2	mRNA	-1.30166	2.1e-06
112694756	LOC112694756	mRNA	-1.00833	2.29e-58
1132	CHRM4	mRNA	-1.18442	1.75e-06
114928	GPRASP2	mRNA	1.17021	6.65e-06
116804918	TBCEL-TECTA	mRNA	-11.7603	7.92e-10
123722	FSD2	mRNA	-1.07039	0.0183806
124056	NOXO1	mRNA	-1.14676	0.0190559
126014	OSCAR	mRNA	-2.11548	0.0364819
1270	CNTF	mRNA	-1.04182	0.0392108
127534	GJB4	mRNA	-1.32193	0.00987012
1290	COL5A2	mRNA	1.02857	0.00663082
129293	TRABD2A	mRNA	-1.78136	1.92e-05
1293	COL6A3	mRNA	-2.14296	1.63e-06
1308	COL17A1	mRNA	-1.10962	0.0161263
132158	GLYCTK	mRNA	-1.05063	0.00523528
132864	CPEB2	mRNA	-1.24393	0.00472501
134548	SOWAHA	mRNA	-1.47393	0.0198082
135398	C6orf141	mRNA	-1.61073	4.79e-09
136227	COL26A1	mRNA	-1.90689	0.0345414
139818	DOCK11	mRNA	-1.09311	0.0405585
140691	TRIM69	mRNA	1.80735	0.0428245
140862	ISM1	mRNA	-3.32193	0.0195342
144715	RAD9B	mRNA	1.34109	1.89e-06
147138	TMC8	mRNA	-1.19265	1.89e-15
147409	DSG4	mRNA	-9.81378	0.00678966
147699	PPM1N	mRNA	-1.77761	0.00781477
148398	SAMD11	mRNA	-1.14029	3.14e-05
150221	RIMBP3C	mRNA	9.3443	0.0372015
150368	PHETA2	mRNA	-9.22882	0.0420991
150921	TCF23	mRNA	-9.64386	0.0125555
153	ADRB1	mRNA	-1.03747	0.028614
153579	BTNL9	mRNA	-1.25376	4.93e-10
153657	TTC23L	mRNA	-1.90689	0.034547
1593	CYP27A1	mRNA	1.16046	0.0107957
1621	DBH	mRNA	-1.35364	0.0400221
1646	AKR1C2	mRNA	1.03746	0.0142218
164832	LONRF2	mRNA	-1.5502	1.82e-06
166863	RBM46	mRNA	-1.9386	0.00556343
167681	PRSS35	mRNA	-1.47805	0.0024594
170384	FUT11	mRNA	-1.32372	1.26e-22
1740	DLG2	mRNA	-2.45943	0.0366667
1742	DLG4	mRNA	-1.28793	2.15e-32
1755	DMBT1	mRNA	-2.07039	3.91e-05
1893	ECM1	mRNA	-1.17403	1.16e-08
1958	EGR1	mRNA	-1.07847	8.68e-109
1959	EGR2	mRNA	-1.60572	6.76e-06
1960	EGR3	mRNA	-1.08746	0.0345924
196740	VSTM4	mRNA	-2.05965	0.0145841
199786	NIBAN3	mRNA	-1.45561	0.032526
200172	SLFNL1	mRNA	-1	0.0170344
2022	ENG	mRNA	-2	0.0225003
2199	FBLN2	mRNA	2.5025	0.00423737
2200	FBN1	mRNA	-1.53051	0.000243
221481	ARMC12	mRNA	-2.73697	0.00125542
221806	VWDE	mRNA	-1.04902	2.07e-17
222967	RSPH10B	mRNA	-2.73697	0.0195308
223117	SEMA3D	mRNA	-1.5115	1.07e-09
2277	VEGFD	mRNA	1.80735	0.0428178
22806	IKZF3	mRNA	-1.15754	0.0483854
22849	CPEB3	mRNA	-1.03317	0.000505
22989	MYH15	mRNA	-1.57369	3.13e-55
23114	NFASC	mRNA	-1.58496	0.0057875
23116	TOGARAM1	mRNA	-1	0.0145334
2315	MLANA	mRNA	-9.22882	0.0420858
2322	FLT3	mRNA	-1.58496	0.0420566
23305	ACSL6	mRNA	-1.49852	1.28e-06
2354	FOSB	mRNA	-1.08964	6.79e-14
249	ALPL	mRNA	-9.45121	0.0230521
255027	MPV17L	mRNA	-1.54102	2.28e-07
255394	TCP11L2	mRNA	-1.59864	1.87e-08
255411	TEX49	mRNA	13.893	2.36e-45
256710	GLIPR1L1	mRNA	-1.16046	0.0163572
257068	PLCXD2	mRNA	-1.88583	1.49e-08
25806	VAX2	mRNA	-1.77761	0.00781629
25938	HEATR5A	mRNA	-1.18838	5.46e-25
26038	CHD5	mRNA	-1.14416	9.92e-29
26047	CNTNAP2	mRNA	-3.80735	0.00212978
26049	FAM169A	mRNA	-1.28656	3.14e-20
26118	WSB1	mRNA	-1.2522	1.58e-140
26137	ZBTB20	mRNA	-2.03709	1.33e-25
26165	SPATA31A7	mRNA	9.76155	0.0106903
2625	GATA3	mRNA	-1.45066	0.00215933
26287	ANKRD2	mRNA	1.58496	0.0193346
2636	GBX1	mRNA	-1.26303	0.0118592
2644	GCHFR	mRNA	1.29638	0.00537923
27092	CACNG4	mRNA	-9.22882	0.0420792
27113	BBC3	mRNA	1.07602	3.71e-25
27141	CIDEB	mRNA	-1.19419	0.000356
2822	GPLD1	mRNA	-1.5768	2.74e-08
282763	OR51B5	mRNA	-1.00699	5.72e-08
283455	KSR2	mRNA	-1.13327	2.98e-12
284339	TMEM145	mRNA	-1.01707	0.000779
284958	NT5DC4	mRNA	9.64386	0.0106923
285126	DNAJC5G	mRNA	-1.34792	0.0213309
285489	DOK7	mRNA	-1.152	0.00191382
29953	TRHDE	mRNA	-1.02584	7.57e-07
30008	EFEMP2	mRNA	-1.21057	0.000124
3048	HBG2	mRNA	1.56071	2.93e-05
3099	HK2	mRNA	-1.43866	2.83e-135
3115	HLA-DPB1	mRNA	1.41504	0.0210233
3175	ONECUT1	mRNA	-2.16993	0.00921926
333932	H3C15	mRNA	-2.58496	0.00342019
3363	HTR7	mRNA	-1.18099	4.06e-11
340527	NHSL2	mRNA	-3.58496	0.00653311
342892	ZNF850	mRNA	-1.061	0.00460046
345193	LRIT3	mRNA	1.34395	0.00767577
3486	IGFBP3	mRNA	-1.7666	2.72e-46
353322	ANKRD37	mRNA	-1.00125	7.93e-09
353376	TICAM2	mRNA	-9.57932	0.0230718
3589	IL11	mRNA	-1.12029	0.00642247
3625	INHBB	mRNA	-1.27302	0.0256886
368	ABCC6	mRNA	-1.22239	0.00163942
3687	ITGAX	mRNA	-2.25987	6.2e-22
374383	NCR3LG1	mRNA	-2.28293	2.51e-09
3752	KCND3	mRNA	-1.19208	0.00647306
375593	TRIM73	mRNA	-2.39182	3.47e-06
375607	NAT16	mRNA	-1.18641	0.000773
387104	SOGA3	mRNA	-1.67421	1.41e-06
387712	ENO4	mRNA	-2.70356	0.0333267
388015	RTL1	mRNA	-9.22882	0.0420725
388730	TMEM81	mRNA	1.24286	1.86e-08
388960	C2orf78	mRNA	-9.64386	0.0125648
389084	SNORC	mRNA	-1.04947	0.000383
389125	MUSTN1	mRNA	-2.45943	0.0366726
389840	MAP3K15	mRNA	-1.07518	1.87e-05
390059	OR51M1	mRNA	-1.70044	0.00714041
390064	OR51I2	mRNA	-3.05889	9.15e-05
3938	LCT	mRNA	-9.22882	0.0420526
400954	EML6	mRNA	-1.17748	4.81e-20
400966	RGPD1	mRNA	2.42774	0.000595
400986	ANKRD36C	mRNA	-1.17166	2.71e-05
401427	OR2A7	mRNA	-3.32139	1.16e-05
401944	LDLRAD2	mRNA	1.01811	0.0230021
407977	TNFSF12-TNFSF13	mRNA	-1.77061	8.23e-05
408263	FNDC9	mRNA	-3.16993	0.0333212
4093	SMAD9	mRNA	-1.12102	0.000194
4099	MAG	mRNA	-9.64386	0.0125625
4117	MAK	mRNA	-3.08746	0.00173129
440519	ZNF724	mRNA	-2.41504	8.96e-05
441518	RTL8B	mRNA	-1.58496	0.0255568
442191	OR14J1	mRNA	-1.61347	0.007139
445329	SULT1A4	mRNA	-7.6964	3.03e-211
445582	POTEE	mRNA	-2.08717	0.0225778
4499	MT1M	mRNA	1.13327	0.000506
4858	NOVA2	mRNA	-1.09142	8.04e-10
4868	NPHS1	mRNA	-1.078	0.0252296
4921	DDR2	mRNA	-1.26589	6.48e-06
4935	GPR143	mRNA	1.12029	0.00379186
5016	OVGP1	mRNA	1.03699	1.21e-13
5028	P2RY1	mRNA	-1.16189	1.16e-08
50636	ANO7	mRNA	-1.67807	0.0473372
50944	SHANK1	mRNA	-1.0651	5.4e-06
5098	PCDHGC3	mRNA	1.90791	2.2e-08
51156	SERPINA10	mRNA	-9.64386	0.0125578
51171	HSD17B14	mRNA	-1	0.0124227
51201	ZDHHC2	mRNA	-1.10301	7.59e-27
51207	DUSP13	mRNA	-1.76553	0.0317394
51286	CEND1	mRNA	9.45121	0.0199884
51313	GASK1B	mRNA	-1.63472	3.24e-05
51332	SPTBN5	mRNA	-1.10852	0.00119384
51393	TRPV2	mRNA	-1.22239	0.00751793
5143	PDE4C	mRNA	-1.19265	0.00478092
5154	PDGFA	mRNA	-1.17889	1.09e-31
5163	PDK1	mRNA	-1.25819	1.32e-48
5169	ENPP3	mRNA	-10.2288	0.00106697
5260	PHKG1	mRNA	1.48035	0.0168127
53822	FXYD7	mRNA	3.16993	0.0284138
54206	ERRFI1	mRNA	-1.31337	0
54507	ADAMTSL4	mRNA	-1.13058	1.58e-09
547	KIF1A	mRNA	-9.45121	0.023056
55016	MARCHF1	mRNA	-1.16227	0.00648418
55329	MNS1	mRNA	-1.01254	0.00687835
554	AVPR2	mRNA	-9.22882	0.042046
55422	ZNF331	mRNA	-9.45121	0.02306
55586	MIOX	mRNA	1.09262	0.0427428
55612	FERMT1	mRNA	-1.03283	5.48e-41
55793	MINDY1	mRNA	-1	0.00483268
5592	PRKG1	mRNA	-1.29177	0.000158
56098	PCDHGC4	mRNA	12.1373	2.38e-13
56163	RNF17	mRNA	-2	0.0224965
56413	LTB4R2	mRNA	-2.24912	2.39e-05
56704	JPH1	mRNA	-1.12278	1.39e-18
56899	ANKS1B	mRNA	-2.64868	0.000447
57121	LPAR5	mRNA	-1.51457	0.0370844
57161	PELI2	mRNA	-1.09954	0.0117885
57181	SLC39A10	mRNA	-1.10547	1.49e-44
57214	CEMIP	mRNA	-1.62449	0.00148082
5732	PTGER2	mRNA	-1.41504	0.0283913
57596	BEGAIN	mRNA	-1.01282	8.81e-05
5787	PTPRB	mRNA	-1.22239	0.000356
5874	RAB27B	mRNA	-1.07464	5.63e-10
59	ACTA2	mRNA	1.02857	4.93e-11
5999	RGS4	mRNA	-2.90689	0.00493932
6248	RSC1A1	mRNA	-9.35094	0.0421058
6252	RTN1	mRNA	-2.45943	0.0366549
6271	S100A1	mRNA	-1.67807	0.0473445
6303	SAT1	mRNA	-1.17904	0
6329	SCN4A	mRNA	-2.09686	6.97e-09
64081	PBLD	mRNA	1.37851	0.0179392
64091	POPDC2	mRNA	3.80735	0.00165598
643	CXCR5	mRNA	10.0196	0.00301346
643314	KIAA0754	mRNA	-1.37685	8.13e-11
6446	SGK1	mRNA	-1.18295	6.55e-21
64577	ALDH8A1	mRNA	1.35364	4.72e-05
645864	MAGEB17	mRNA	-1.12399	0.000226
646658	SYNDIG1L	mRNA	2.24793	0.00432768
64783	RBM15	mRNA	-1.23704	5.09e-12
6487	ST3GAL3	mRNA	1.24442	4.11e-09
6515	SLC2A3	mRNA	-1.02065	2.92e-70
653075	GOLGA8T	mRNA	-1.74552	0.000281
653145	ANXA8	mRNA	1.72959	0.0298944
653567	TMEM236	mRNA	-9.22882	0.0420925
653720	GOLGA8M	mRNA	-2.20558	1.71e-13
6553	SLC9A5	mRNA	-1	9.18e-07
6752	SSTR2	mRNA	1.42715	4.21e-09
6818	SULT1A3	mRNA	16.4885	1.5e-278
6861	SYT5	mRNA	-1.07077	0.0161292
6866	TAC3	mRNA	-9.45121	0.0230758
7007	TECTA	mRNA	12.1357	2.39e-13
7092	TLL1	mRNA	-1.16046	0.0163601
7135	TNNI1	mRNA	-1.21958	0.00647435
7139	TNNT2	mRNA	1.5025	0.00295487
720	C4A	mRNA	-1.59317	2.93e-05
721	C4B	mRNA	1.56853	0.00390336
7273	TTN	mRNA	-1.08489	0.00136765
728621	CCDC30	mRNA	-2.39232	0.00226818
728689	EIF3CL	mRNA	11.4873	2.24e-08
7292	TNFSF4	mRNA	1	0.00887718
729857	RGPD2	mRNA	-1.62651	0.00267311
7318	UBA7	mRNA	3	4.75e-06
7425	VGF	mRNA	-2.3799	1.46e-131
7429	VIL1	mRNA	1.39071	0.0179424
7476	WNT7A	mRNA	-2.9386	6.58e-08
7479	WNT8B	mRNA	-2	0.00896817
768	CA9	mRNA	-2.16993	1.08e-08
7691	ZNF132	mRNA	-1.074	0.021523
771	CA12	mRNA	-1.01465	3.45e-11
7710	ZNF154	mRNA	-9.22882	0.0420592
7852	CXCR4	mRNA	-1.33985	2.71e-05
79339	OR51B4	mRNA	-1.23266	2.27e-05
79345	OR51B2	mRNA	-3.39232	3.24e-08
79400	NOX5	mRNA	-1.1375	0.0102539
79570	NKAIN1	mRNA	-1.12928	0.0258026
79705	LRRK1	mRNA	-1.30043	0
79733	E2F8	mRNA	-1.16412	5.43e-09
79895	ATP8B4	mRNA	2.58496	0.0184784
79949	PLEKHS1	mRNA	1.70044	0.00502809
80022	MYO15B	mRNA	-1.074	3.39e-16
80201	HKDC1	mRNA	-1.64111	1.26e-10
8029	CUBN	mRNA	-1.26748	2.21e-07
80303	EFHD1	mRNA	-1.07039	0.0183773
80352	RNF39	mRNA	-1.03562	0.024377
80737	VWA7	mRNA	-1.86598	5.76e-11
80823	BHLHB9	mRNA	1.21076	0.00397148
80833	APOL3	mRNA	9.81378	0.00569635
80975	TMPRSS5	mRNA	-3.16993	0.0333158
81607	NECTIN4	mRNA	1.58496	0.00390253
8200	GDF5	mRNA	-9.45121	0.0230639
8326	FZD9	mRNA	-1.26303	0.011857
8347	H2BC4	mRNA	-2.37851	0.000574
8348	H2BC17	mRNA	-9.45121	0.0230679
8362	H4C12	mRNA	-3.08746	0.00173089
83758	RBP5	mRNA	-2.45943	0.0366608
84106	PRAM1	mRNA	-1.53605	0.00838528
8436	CAVIN2	mRNA	1.6845	0.00014
84503	ZNF527	mRNA	-1.17509	0.0075194
84766	CRACR2A	mRNA	-1.10692	1.7e-06
84814	PLPP7	mRNA	2.45943	0.0306125
84826	SFT2D3	mRNA	11.056	2.36e-06
8490	RGS5	mRNA	-1.0813	1.64e-06
84913	ATOH8	mRNA	1.29956	0.000161
84960	CCDC183	mRNA	-1.1193	0.00189461
84985	FAM83A	mRNA	-1.08746	0.0345868
8522	GAS7	mRNA	-1.07016	1.2e-06
8534	CHST1	mRNA	-1.58496	0.00133053
85417	CCNB3	mRNA	-1.14684	0.00164823
85439	STON2	mRNA	-1.19794	0.0120277
8577	TMEFF1	mRNA	-1.36982	7.17e-07
8637	EIF4EBP3	mRNA	11.7515	4.07e-10
867	CBL	mRNA	-1.167	2.7e-67
8681	JMJD7-PLA2G4B	mRNA	2.95819	4.5e-23
8741	TNFSF13	mRNA	9.71939	0.0106883
8771	TNFRSF6B	mRNA	-1.17245	0
8788	DLK1	mRNA	-4.39232	3.58e-05
8829	NRP1	mRNA	-1.66972	2.7e-81
89795	NAV3	mRNA	-1.01389	9.78e-12
89832	CHRFAM7A	mRNA	-1.34078	0.000785
89876	CFAP91	mRNA	-3.58496	0.00653181
9001	HAP1	mRNA	-1.01057	1.36e-05
90525	SHF	mRNA	-1.17834	0.00882092
9120	SLC16A6	mRNA	-1.09954	5.18e-14
9134	CCNE2	mRNA	-1.24344	8.7e-21
91624	NEXN	mRNA	-3.45943	0.0113532
91752	ZNF804A	mRNA	-1.24101	0.0413006
91947	ARRDC4	mRNA	-2.078	9.77e-05
9220	TIAF1	mRNA	1.21605	1.16e-13
9388	LIPG	mRNA	-1.31761	0.0345762
94122	SYTL5	mRNA	-1.58496	0.0255524
9497	SLC4A7	mRNA	-1.42302	1.4e-63
9590	AKAP12	mRNA	-1.45215	0
968	CD68	mRNA	-1.47454	1.08e-17
9723	SEMA3E	mRNA	-1.68499	9.99e-06
9729	KIAA0408	mRNA	11.1453	1.22e-06
9732	DOCK4	mRNA	-1.02615	8.83e-07
